# Supplementary material for: In Vitro and In Silico Studies on the Anti-H1N1 Activity of Bioactive Compounds from Marine-Derived Streptomyces ardesiacus
Source: Mar Drugs. 2025 Mar 29;23(4):149. doi: 10.3390/md23040149 (PMC12028705; doi:10.3390/md23040149)
Supplement: Supplementary file 1 [file marinedrugs-23-00149-s001.zip]

Archive with 1 entries (1 files):
- marinedrugs-3510444-supplementary.pdf
